# Supplementary material for: Computational Biology and Machine Learning Approaches to Understand Mechanistic Microbiome-Host Interactions
Source: Front Microbiol. 2021 May 11;12:618856. doi: 10.3389/fmicb.2021.618856 (PMC8148342; doi:10.3389/fmicb.2021.618856)
Supplement: Supplementary Table 1 — Studies using genome-scale metabolic models and constraint based approaches to infer mechanistic co-metabolic interactions between microbial and host species. [file Table_1.XLSX]

## Sheet: Sheet1
Method and corresponding studies	Reported use-case (host-microbe)	Novelty (method/results)
Machine learning based methods
Leite et al., 2018	Bacteria–phage	One among the first studies to predict the mechanistic interaction potential between a given set of bacterial species and phage
Hongjaisee et al., 2019	Human–HIV	Targeted approach/tool for predicting the the usage/occupancy of the co-receptor protein HIV-1 CRF01_AE
Kshirsagar et al., 2013	Human–F. tularensis, Human–Y. pestis, Human–B. anthracis, Human-S. typhi	Integrative approach which outperforms baseline methods which build models on a single host–pathogen protein interaction dataset
Wuchty, 2011	Human–P. falciparum	Multiple parasite proteins predominantly target host hub proteins in a co-ordinated manner
Kösesoy et al., 2019	Human–Y. pestis, Human–B. anthracis	Location Based Encoding along with RF and kNN models used to extract useful features and infer novel PPIs respectively
Emamjomeh et al., 2014	Human–Hepatitis C virus	Six heterogeneous feature descriptors used to predict PPIs in an ensemble set up
Basit et al., 2018	Generic (Human–virus PPIs)	Human-viral PPI predictor with random versus de-novo sampling
Liao et al., 2011	Human–S. japonicum	SVM based prediction of interactions between secreted pathogenic proteins and human proteins
Mei et al., 2018	Human–M. tuberculosis	General framework using known bacterial pathogen protein interaction networks in the STRING database to predict novel PPIs
Kargarfard et al., 2016	3 hosts and 674 influenza strains	Large scale study to infer PPIs between 674 influenza strains and different hosts; multi-label learning method to identify discriminative sequence sites
Kim et al., 2017	Human–Human papillomavirus	SVM based methodology using key features such as relative frequency of amino acid triplets (RFAT), the frequency difference of amino acid triplets (FDAT) between virus and host proteins, and amino acid composition (AC)
Lai et al., 2012	Human–Influenza A virus	Proteome-wide network approach based on topological and biological characteristics
Mei and Zhu, 2014b	Human–HTLV retroviruses	Multi-instance Adaboost method to conduct homolog knowledge transfer for computationally reconstructing proteome-wide HTLV-human PPI networks
Mei and Zhu, 2014a	Human–Salmonella	Multi-instance transfer learning method to reconstruct the proteome-wide Salmonella-human PPI networks
Lian et al., 2019	Human–Y. pestis	ML based predictor using three conventional sequence-based encoding schemes and two host network-property-related encoding schemes
Structural feature based methods (features used)
Dyer et al., 2007	Human–P. falciparum	Integration of known intra-species PPIs with protein-domain profiles and Bayesian statistics to predict PPIs between host and pathogen proteins; Interacting proteins from the host or the pathogen are either closely connected or co-expressed
Nourani et al., 2016	Human–multiple viruses	PPI prediction using kernel embedding of heterogeneous data which dispenses of the need for non-interacting pairs
Sudhakar et al., 2019	Human–multiple bacterial pathogens	Bacterial proteins targeted (as predicted by recognition motifs) by autophagy can also target host autophagy proteins (as predicted by DDI and DMI), revealing a complex evolutionary interplay
Doolittle and Gomez, 2011	Human–Dengue virus, A. aegyptii–Dengue virus	Approach based on structural similarity and literature knowledge; Virus targets host proteins involved in interferon signaling, transcriptional regulation, stress, and the unfolded protein response.
Cui et al., 2016	Human–HIV, Human–M. tuberculosis	Pairwise structure similarity method using a high-quality and non-redundant structure–structure interaction (SSI) template library from heteromeric protein complex structures in the PDB database; secrted proteins of Mtb targeted human proteins involved in immune response and phagocytosis
Lasso et al., 2019	Human–multiple viruses	Inter-species PPI prediction using interactome prediction using structure similarity; human-infecting viruses have shared machineries; mechanisms revealed which mediate the low and high oncogenic potential of pappilomaviruses
Chen et al., 2019	Human–Dengue virus 2, Human–West Nile virus	PPI prediction using protein structure similarity and filtering by sub-cellular localization; Host hub and bottleneck proteins which are also neighbours to each other tend to be targeted; known and noven drug targets identified from the proteins involved in PPIs
Guven-Maiorov et al., 2017	Human–H. pylori	Method using interface similarity to predict mimicry in PPIs; H. pylori targets several host pathways (involved in resistance to apoptosis, immune evasion, and loss of cell junctions) via several hub proteins
Mahajan and Mande, 2017	Human–M. tuberculosis	Use of domain-domain interaction (DDI) information within complexes in PDB to quantitatively predict and rank PPIs
Zhang et al., 2017a	Grass carp–Grass carp reovirus	DMI based PPI prediction revealing differential tissue distribution of host proteins and signalling pathways involved in infection
Mehrotra et al., 2017	Human–L. interrogans, Human–L. biflexa	PPI prediction using structure-based protocol coupled with protein subcellular localization and tissue-specificity; Differences between L. interrogans and L. biflexa host survival and immune clearance
Halehalli and Nagarajaram, 2015	Human–multiple viruses	Characterization of structural features of viral proteins involved in interactions with human proteins; viruses employ mimicry motifs to disrupt host regulatory networks; identification of common strategies of viruses to subvert host pathways
Mariethoz et al., 2016	Generic	Knowledge-base of glycan binding capacities and features of human pathogen lectins and adhesins
Rajasekharan et al., 2013	Human–Chandipura virus	Structural approach towards inference of of PPIs; reveals biological pathways mediated and immune evasion strategies of CHPV
Carducci et al., 2010	Human–papillomavirus type 16	Database of experimental human-viral PPIs
Franzosa and Xia, 2011	Human–multiple viruses	Integration of traditional interaction networks and 3D structural models of human-virus and human-human protein complexes
Sahu et al., 2014	Arabidopsis-P.syringae	Interolog and the domain-based approach to infer PPIs between P.syringae - major bacterial leaf pathogen and A. thaliana
Zhou et al., 2018	Human–Dengue virus, A. aegyptii–Dengue virus	De-novo PPI prediction using six different structural features of viral and host proteins
Kim et al., 2017	Human–multiple viruses	Amino acid triplets, the frequency difference of amino acid triplets between virus and host proteins, and amino acid composition used as features in SVM model with gene ontology (GO) annotations of proteins to predict PPIs
Kerr et al., 2015	Human–Dengue virus 2, Human–West Nile virus	Combinatorial approach with computational and experimental analysis revealing compatibility of New World arenaviruses with the TfR1 entry receptors in different host species
Evans et al., 2009	Human–HIV	Use of short linear peptide motifs to predict PPIs; Host pathways modulated include T cell receptor signaling, natural killer cell mediated cytotoxicity, cell cycle, and apoptosis pathways
Doxey and McConkey, 2013	Human–multiple bacterial pathogens	Mimicry motif based predictoin of PPIs between human host and multiple bacterial pathogens; Detected mimics target host extracellular matrix and pathways such as cell adhesion, lipid metabolism, and immune signaling
Mei and Zhang, 2020	Human-S.Typhimurium and Human-Human respiratory syncytial virus	Use of pathogen functional mimicry defined via gene ontology (GO) semantic similarity and human PPIs as templates to identify and characterize proteins involved in PPIs; Differences in modulation of human immune signaling and transcription regulatory system between S.Typhimurium and Human respiratory syncytial virus
Data/Literature mining based methods
Thieu et al., 2012	Generic	Feature-based supervised learning method using SVMs and language-based method using a link grammar parser to automatically detect inter-species PPIs
Cook et al., 2018	319 hosts and 239 viruses	Protein–protein interaction database specifically for experimentally verified virus–virus and virus–host interactions.
Li et al., 2018	Human–Epstein-Barr virus	Use of big database mining to compile inter-species multi-layer interaction networks including PPIs
Saik et al., 2016	Human– Hepatitis C virus	Automated extraction of information on the interactions between HCV and human proteins using the ANDSystem
García-Pérez et al., 2018	Human–Influenza A virus	Data mining approach to retrieve PPIs between human proteins and Influenza A virus proteins from data repositories
“Interolog” based methods
Krishnadev and Srinivasan, 2008	Human–P. falciparum	Combination of homology-detection with with large-scale datasets of expression and sub-cellular localization to predict inter-species PPIs
Krishnadev and Srinivasan, 2011	Human–E. coli, Human– S. typhimurium, Human–Y. pestis	Homology detection approach using PPI databases to infer de-novo interactions between any given pair of species; analysis revealed PPIs mediated by many hypothetical proteins of unknown functions
Tyagi et al., 2009	Human–H. pylori	Homology search-based method to PPI databases to infer new PPIs; predicted interactions coherent with structural compatibility
Cui et al., 2016	Human–HIV, Human–M. tuberculosis	Pairwise structure similarity method using a high-quality and non-redundant structure–structure interaction (SSI) template library from heteromeric protein complex structures in the PDB database; secrted proteins of Mtb targeted human proteins involved in immune response and phagocytosis
Schleker et al., 2012	Human–Salmonella, Salmonella–A. thaliana	Use of prediction platform BIANA to infer novel inter-species PPIs
Li et al., 2012	A. thaliana–R. solanacearum	Use of the interolog and the domain-based methods to predict PPIs revealing the centrality of host proteins targeted by pathogen
Wallqvist et al., 2017	Human–C. burnetti	Orthology approaches to combine PPIs between human/murine proteins and C. burnetti
Cuesta-Astroz et al., 2019	Human and 15 eukaryotic parasites	Combinatorial approach using orthology information, sub-cellular localization and tissue growth to predict novel PPIs
Zhou et al., 2014	Human–M. tuberculosis	Stringent homology-based approach which incorporate differences between eukaryotic and prokaryotic proteins as well as differences between inter-species and intra-species PPI interfaces.
Barh et al., 2013	Human–C. pseudotuberculosis, Human–C. diphtheriae, Human–M. tuberculosis, Human–C. ulcerans, Human–Y. pestis, and Human–E. coli	Common drug target identified by comparison of inter-species PPI networks inferred by orthology approaches
